# Supplementary material for: Controlling Prescribing through “Preferred Drug” Targets—The Bavarian Experience
Source: Int J Environ Res Public Health. 2024 Sep 3;21(9):1174. doi: 10.3390/ijerph21091174 (PMC11431696; doi:10.3390/ijerph21091174)
Supplement: Supplementary file 1 [file ijerph-21-01174-s001.zip]

Archive with 1 entries (1 files):
- ijerph-3153426-supplementary.pdf
